# Supplementary material for: Tumor-suppressive activities of SA1/STAG2 and effects of PARP impairment during brain development
Source: Dis Model Mech. 2026 Feb 2;19(1):dmm052440. doi: 10.1242/dmm.052440 (PMC12919954; doi:10.1242/dmm.052440)
Supplement: Table S1. Patient data. [file dmm-19-052440-TableS1.xlsx]

## Sheet: Foglio1
Study of Origin	Sample ID	Medulloblastoma Subgroup	Sex	Age	Protein Change	Mutation Type	Variant Type	Chromosome	Start Pos	End Pos	Ref	Var	MS
Glioblastoma Multiforme (TCGA, Firehose Legacy)	TCGA-81-5910-01		Male	64	R110*	Nonsense_Mutation	SNP	X	123171416	123171416	C	T	Somatic
Glioblastoma Multiforme (TCGA, Firehose Legacy)	TCGA-74-6577-01		Male	51	Y636*	Nonsense_Mutation	SNP	X	123197784	123197784	C	G	Somatic
Glioblastoma Multiforme (TCGA, Firehose Legacy)	TCGA-19-5955-01		Male	83	R1045*	Nonsense_Mutation	SNP	X	123220476	123220476	C	T	Somatic
Glioblastoma Multiforme (TCGA, Firehose Legacy)	TCGA-14-0789-01		Male	54	M148Nfs*3	Frame_Shift_Ins	INS	X	123176470	123176471	-	A	Somatic
Glioblastoma Multiforme (TCGA, Firehose Legacy)	TCGA-06-0749-01		Male	50	M803Vfs*5	Frame_Shift_Del	DEL	X	123205046	123205047	TA	-	Somatic
Glioblastoma Multiforme (TCGA, Firehose Legacy)	TCGA-12-0692-01		Female	75	T149Mfs*34	Frame_Shift_Del	DEL	X	123176479	123176479	C	-	Somatic
Glioblastoma Multiforme (TCGA, Firehose Legacy)	TCGA-41-4097-01		Female	63	X274_splice	Splice_Site	SNP	X	123182854	123182854	G	T	Somatic
Glioblastoma Multiforme (TCGA, Firehose Legacy)	TCGA-12-0821-01		Male	62	X154_splice	Splice_Site	SNP	X	123176497	123176497	T	C	Somatic
Glioblastoma Multiforme (TCGA, Firehose Legacy)	TCGA-06-6388-01		Female	64	Y815*	Nonsense_Mutation	SNP	X	123205085	123205085	T	A	Somatic
Glioblastoma Multiforme (TCGA, Firehose Legacy)	TCGA-32-5222-01		Male	66	X786_splice	Splice_Site	SNP	X	123202507	123202507	G	T	Somatic
Glioblastoma Multiforme (TCGA, Firehose Legacy)	TCGA-06-2561-01		Female	53	E675D	Missense_Mutation	SNP	X	123197901	123197901	G	C	Somatic
Glioblastoma Multiforme (TCGA, Firehose Legacy)	TCGA-14-2554-01		Female	52	T966K	Missense_Mutation	SNP	X	123215351	123215351	C	A	Somatic
Glioblastoma (CPTAC, Cell 2021)	C3L-03748		Female	64	K584R	Missense_Mutation	SNP	X	123196985	123196985	A	G	NA
Medulloblastoma (DKFZ, Nature 2017)	ICGC_MB256	WNT	Male		R604*	Nonsense_Mutation	SNP	X	123197044	123197044	C	T	NA
Medulloblastoma (DKFZ, Nature 2017)	MB_Exm17	Group 3	Male	7	R259*	Nonsense_Mutation	SNP	X	123181311	123181311	C	T	NA
Medulloblastoma (DKFZ, Nature 2017)	MD-144	WNT	Female	7.5	R259*	Nonsense_Mutation	SNP	X	123181311	123181311	C	T	NA
Medulloblastoma (DKFZ, Nature 2017)	ICGC_MB174	Group 4	Male	16	X435_splice	Splice_Site	SNP	X	123191714	123191714	A	T	NA
Medulloblastoma (DKFZ, Nature 2017)	ICGC_MB246	SHH	Male	25	X298_splice	Splice_Site	SNP	X	123182930	123182930	T	G	NA
Medulloblastoma (DKFZ, Nature 2017)	ICGC_MB279	Group 4	Male	6	X1093_splice	Splice_Site	SNP	X	123224423	123224423	A	T	NA
Medulloblastoma (DKFZ, Nature 2017)	MD-141	Group 3	Male	3.8	C869R	Missense_Mutation	SNP	X	123210253	123210253	T	C	NA
Medulloblastoma (Sickkids, Nature 2016)	MB-REC-44	SHH	Male	12	R271Q	Missense_Mutation	SNP	X	123181348	123181348	G	A	NA
